# Supplementary material for: MiR-195 and Its Target SEMA6D Regulate Chemoresponse in Breast Cancer
Source: Cancers (Basel). 2021 Nov 28;13(23):5979. doi: 10.3390/cancers13235979 (PMC8656586; doi:10.3390/cancers13235979)
Supplement: Supplementary file 1 [file cancers-13-05979-s001.zip]

Archive with 2 entries (2 files):
- cancers-1446649-supplementary.pdf
- Table S3.xlsx
